# Supplementary material for: Two new species of the genus Miasa Distant, 1906 from China, with a key to all species (Hemiptera, Fulgoromorpha, Dictyopharidae)
Source: Zookeys. 2018 Apr 30;(754):23–32. doi: 10.3897/zookeys.754.23525 (PMC5938322; doi:10.3897/zookeys.754.23525)
Supplement: XML Treatment for Miasa [file zookeys.754.23525-treatment1.xml]

<!DOCTYPE tp:taxon-treatment
  PUBLIC "-//TaxonX//DTD Taxonomic Treatment Publishing DTD v0 20100105//EN" "tax-treatment-NSO.dtd">
<tp:taxon-treatment xmlns:tp="http://www.plazi.org/taxpub"><tp:treatment-meta><kwd-group><label>Taxon classification</label><kwd><named-content xmlns:xlink="http://www.w3.org/1999/xlink" content-type="kingdom">Animalia</named-content></kwd><kwd><named-content xmlns:xlink="http://www.w3.org/1999/xlink" content-type="order">Hemiptera</named-content></kwd><kwd><named-content xmlns:xlink="http://www.w3.org/1999/xlink" content-type="family">Dictyopharidae</named-content></kwd></kwd-group><mixed-citation publication-type="journal"><person-group><name><surname>Zheng</surname><given-names>Yan-Li</given-names></name><name><surname>Yang</surname><given-names>Lin</given-names></name><name><surname>Chen</surname><given-names>Xiang-Sheng</given-names></name><name><surname>Luo</surname><given-names>Xu-Qiang</given-names></name></person-group><article-title>Two new species of the genus <italic><tp:taxon-name><tp:taxon-name-part taxon-name-part-type="genus" reg="Miasa">Miasa</tp:taxon-name-part></tp:taxon-name></italic> Distant, 1906 from China, with a key to all species (<tp:taxon-name><tp:taxon-name-part taxon-name-part-type="order">Hemiptera</tp:taxon-name-part></tp:taxon-name>, <tp:taxon-name><tp:taxon-name-part taxon-name-part-type="infraorder">Fulgoromorpha</tp:taxon-name-part></tp:taxon-name>, <tp:taxon-name><tp:taxon-name-part taxon-name-part-type="family">Dictyopharidae</tp:taxon-name-part></tp:taxon-name>)</article-title><source>Zookeys</source><day>30</day><month>4</month><year>2018</year><volume>2018</volume><issue>754</issue><fpage>23</fpage><lpage>32</lpage><pub-id pub-id-type="doi">10.3897/zookeys.754.23525</pub-id></mixed-citation></tp:treatment-meta><tp:nomenclature><tp:taxon-name>
            <tp:taxon-name-part taxon-name-part-type="genus" reg="Miasa">Miasa</tp:taxon-name-part>
          </tp:taxon-name><tp:taxon-authority>Distant, 1906</tp:taxon-authority><xref ref-type="fig" rid="F1">Figs 1–15</xref><xref ref-type="fig" rid="F2">, 16–20</xref><xref ref-type="fig" rid="F3">, 21–32</xref><tp:nomenclature-citation-list><tp:nomenclature-citation><tp:taxon-name>
                <tp:taxon-name-part taxon-name-part-type="genus" reg="Miasa">Miasa</tp:taxon-name-part>
              </tp:taxon-name><comment>Distant, 1906: 247; <xref ref-type="bibr" rid="B7">Schmidt 1906</xref>: 280; <xref ref-type="bibr" rid="B5">Melichar 1912</xref>: 37; Schmidt 1915: 348; <xref ref-type="bibr" rid="B3">Distant 1916</xref>: 28; <xref ref-type="bibr" rid="B8">Schmidt 1928</xref>: 129; <xref ref-type="bibr" rid="B6">Metcalf 1946</xref>: 34; <xref ref-type="bibr" rid="B9">Song et al. 2014</xref>: 142. Type species. <tp:taxon-name><tp:taxon-name-part taxon-name-part-type="genus" reg="Elidiptera">Elidiptera</tp:taxon-name-part> <tp:taxon-name-part taxon-name-part-type="species" reg="smaragdilinea">smaragdilinea</tp:taxon-name-part></tp:taxon-name> Walker, 1857, by original designation.</comment></tp:nomenclature-citation><tp:nomenclature-citation><tp:taxon-name>
                <tp:taxon-name-part taxon-name-part-type="genus" reg="Putalamorpha">Putalamorpha</tp:taxon-name-part>
              </tp:taxon-name><comment>Bierman, 1910: 9. Type species. <tp:taxon-name><tp:taxon-name-part taxon-name-part-type="genus" reg="Stenocranus">Stenocranus</tp:taxon-name-part> <tp:taxon-name-part taxon-name-part-type="species" reg="productus">productus</tp:taxon-name-part></tp:taxon-name> Lethierry, 1888 by original designation. Synonymised by <xref ref-type="bibr" rid="B5">Melichar 1912</xref>: 79.</comment></tp:nomenclature-citation></tp:nomenclature-citation-list></tp:nomenclature><tp:treatment-sec sec-type="type species" id="SECID0EVGAC"><title>Type species.</title><p>
            <italic><tp:taxon-name><tp:taxon-name-part taxon-name-part-type="genus" reg="Elidiptera">Elidiptera</tp:taxon-name-part> <tp:taxon-name-part taxon-name-part-type="species" reg="smaragdilinea">smaragdilinea</tp:taxon-name-part></tp:taxon-name></italic> Walker, 1857.</p></tp:treatment-sec><tp:treatment-sec sec-type="diagnosis" id="SECID0EGHAC"><title>Diagnosis.</title><p>For the relationships and diagnosis of <italic><tp:taxon-name><tp:taxon-name-part taxon-name-part-type="genus" reg="Miasa">Miasa</tp:taxon-name-part></tp:taxon-name></italic> see <xref ref-type="bibr" rid="B9">Songet al. (2014)</xref>.</p></tp:treatment-sec><tp:treatment-sec sec-type="distribution" id="SECID0EXHAC"><title>Distribution.</title><p>Burma; Indonesia (Borneo, Jawa, Sumatra); Malaysia (Borneo, Sabah, Sarawak, peninsula); China (Yunnan); Thailand; Vietnam; Singapore; Myanmar (ex Burma).</p></tp:treatment-sec><tp:treatment-sec sec-type="key" id="SECID0E3HAC"><title>Key to the species of the genus <italic><tp:taxon-name><tp:taxon-name-part taxon-name-part-type="genus" reg="Miasa">Miasa</tp:taxon-name-part></tp:taxon-name></italic> based on males</title><p>(Modified from <xref ref-type="bibr" rid="B9">Songet al. 2014</xref> and updated two new species)</p><table-wrap content-type="key" position="anchor" orientation="portrait"><table id="TID0EAGAC" rules="all"><tbody><tr><td rowspan="1" colspan="1">1</td><td rowspan="1" colspan="1">Frons below eyes including median carina uniformly dull ochreous; pronotum with posterolateral corner pale yellow to ochreous with or without dark spot behind eye; forewings posterior margin broadly dull ochreous; aedeagus with two pairs of ventral lobes and a pair of dorsolateral lobes</td><td rowspan="1" colspan="1">
                      <bold>2</bold>
                    </td></tr><tr><td rowspan="1" colspan="1">–</td><td rowspan="1" colspan="1">Frons below eyes emerald green, with median carina testaceous or if uniformly dull ochreous medial carina darker; pronotum with lateroventral corner brown, without dark spot behind eye; forewings with inner margin of clavus narrowly dark brown; aedeagus with two pairs of ventral lobes, but without dorsolateral lobes; southern Malay Peninsula, Sumatra and Java</td><td rowspan="1" colspan="1">
                      <bold><italic><tp:taxon-name><tp:taxon-name-part taxon-name-part-type="genus" reg="Miasa">M.</tp:taxon-name-part> <tp:taxon-name-part taxon-name-part-type="species" reg="smaragdilinea">smaragdilinea</tp:taxon-name-part></tp:taxon-name></italic> (Walker)</bold>
                    </td></tr><tr><td rowspan="1" colspan="1">2</td><td rowspan="1" colspan="1">Male segment X broad basally, not hatchet-shaped in lateral view</td><td rowspan="1" colspan="1">
                      <bold>5</bold>
                    </td></tr><tr><td rowspan="1" colspan="1">–</td><td rowspan="1" colspan="1">Male segment X narrow basally, hatchet-shaped in lateral view</td><td rowspan="1" colspan="1">
                      <bold>3</bold>
                    </td></tr><tr><td rowspan="1" colspan="1">3</td><td rowspan="1" colspan="1">Aedeagus with membranous phallobase bearing two pair of lobes, a pair of dorsal, a pair of complicated ventral lateral lobes (Fig. <xref ref-type="fig" rid="F1">14</xref>); southwestern China</td><td rowspan="1" colspan="1">
                      <bold><italic><tp:taxon-name><tp:taxon-name-part taxon-name-part-type="genus" reg="Miasa">M.</tp:taxon-name-part> <tp:taxon-name-part taxon-name-part-type="species" reg="dichotoma">dichotoma</tp:taxon-name-part></tp:taxon-name></italic> Zheng &amp; Chen, sp. n.</bold>
                    </td></tr><tr><td rowspan="1" colspan="1">–</td><td rowspan="1" colspan="1">Aedeagus with membranous phallobase bearing three pairs lobes (Fig. <xref ref-type="fig" rid="F3">31</xref>)</td><td rowspan="1" colspan="1">4</td></tr><tr><td rowspan="1" colspan="1">4</td><td rowspan="1" colspan="1">Phallobase membranous with a pair of dorsal lobes directed posteriorly, and two pairs of ventral lobes: upper pair large and elongate, directed dorsally; lower pair relatively small and rounded; southwestern China, southeast Asia to North Malay Peninsula</td><td rowspan="1" colspan="1">
                      <bold><italic><tp:taxon-name><tp:taxon-name-part taxon-name-part-type="genus" reg="Miasa">M.</tp:taxon-name-part> <tp:taxon-name-part taxon-name-part-type="species" reg="wallacei">wallacei</tp:taxon-name-part></tp:taxon-name></italic> Muir</bold>
                    </td></tr><tr><td rowspan="1" colspan="1">–</td><td rowspan="1" colspan="1">Phallobase membranous with a pair of dorsal lobes directed posteriorly, and two pairs of ventral lobes (Fig. <xref ref-type="fig" rid="F3">31</xref>): large, almost equal length, apical bifurcate, directed dorsally; southwestern China</td><td rowspan="1" colspan="1">
                      <bold><italic><tp:taxon-name><tp:taxon-name-part taxon-name-part-type="genus" reg="Miasa">M.</tp:taxon-name-part> <tp:taxon-name-part taxon-name-part-type="species" reg="trifoliusa">trifoliusa</tp:taxon-name-part></tp:taxon-name></italic> Zheng &amp; Chen, sp. n.</bold>
                    </td></tr><tr><td rowspan="1" colspan="1">5</td><td rowspan="1" colspan="1">Preocular field with a blackish brown spot; male segment X with ventral margin weakly incurved in lateral view</td><td rowspan="1" colspan="1">
                      <bold>6</bold>
                    </td></tr><tr><td rowspan="1" colspan="1">–</td><td rowspan="1" colspan="1">Preocular field without blackish brown spot; male segment X with ventral margin distinctly incurved sub-basally in lateral view; Borneo</td><td rowspan="1" colspan="1">
                      <bold><italic><tp:taxon-name><tp:taxon-name-part taxon-name-part-type="genus" reg="Miasa">M.</tp:taxon-name-part> <tp:taxon-name-part taxon-name-part-type="species" reg="borneensis">borneensis</tp:taxon-name-part></tp:taxon-name></italic> Song, Webb &amp; Liang</bold>
                    </td></tr><tr><td rowspan="1" colspan="1">6</td><td rowspan="1" colspan="1">Upper process of gonostyle distinctly broad at apex; basal ventral lobes of aedeagus distinctly short and small; male segment X with apical ventral margin distinctly produced in a long process in lateral view; Borneo</td><td rowspan="1" colspan="1">
                      <bold><italic><tp:taxon-name><tp:taxon-name-part taxon-name-part-type="genus" reg="Miasa">M.</tp:taxon-name-part> <tp:taxon-name-part taxon-name-part-type="species" reg="nigromaculata">nigromaculata</tp:taxon-name-part></tp:taxon-name></italic> Song, Webb &amp; Liang</bold>
                    </td></tr><tr><td rowspan="1" colspan="1">–</td><td rowspan="1" colspan="1">Upper process of gonostyle not broad at apex; basal ventral lobes of aedeagus distinctly long; male segment X with ventral margin not protruded in lateral view; Sumatra and Java</td><td rowspan="1" colspan="1">
                      <bold><italic><tp:taxon-name><tp:taxon-name-part taxon-name-part-type="genus" reg="Miasa">M.</tp:taxon-name-part> <tp:taxon-name-part taxon-name-part-type="species" reg="producta">producta</tp:taxon-name-part></tp:taxon-name></italic> (Lethierry)</bold>
                    </td></tr></tbody></table></table-wrap></tp:treatment-sec><tp:treatment-sec><!--Section generated to contain objects referenced in tp:taxon-treatment.--><fig id="F1" position="float" orientation="portrait"><label>Figures 1–15.</label><caption><p>
                <italic><tp:taxon-name><tp:taxon-name-part taxon-name-part-type="genus" reg="Miasa">Miasa</tp:taxon-name-part> <tp:taxon-name-part taxon-name-part-type="species" reg="dichotoma">dichotoma</tp:taxon-name-part></tp:taxon-name></italic> sp. n.: <bold>1</bold> male, holotype, dorsal view <bold>2</bold> male, oblique side view <bold>3</bold> male, lateral view <bold>4</bold> female, dorsal view, spoiled <bold>5</bold> male, head and thorax, dorsal view <bold>6</bold> male, frons and clypeus, ventral view <bold>7</bold> male, head and pronotum, lateral view <bold>8</bold> male, forewing <bold>9</bold> male, hind wing <bold>10</bold> genitalia, lateral view <bold>11</bold> pygofer and parameres, ventral view <bold>12</bold> pygofer and anal tube, dorsal view <bold>13</bold> aedeagus, lateral view <bold>14</bold> aedeagus, ventral view <bold>15</bold> aedeagus, dorsal view. Scale bars: 2 mm (<bold>1–9</bold>), 0.5 mm (<bold>10–15</bold>).</p></caption><graphic xmlns:xlink="http://www.w3.org/1999/xlink" xlink:href="zookeys-754-023-g001.jpg" position="float" orientation="portrait" xlink:type="simple" id="oo_199936.jpg"/></fig><fig id="F2" position="float" orientation="portrait"><label>Figures 16–20.</label><caption><p>
                <italic><tp:taxon-name><tp:taxon-name-part taxon-name-part-type="genus" reg="Miasa">Miasa</tp:taxon-name-part> <tp:taxon-name-part taxon-name-part-type="species" reg="dichotoma">dichotoma</tp:taxon-name-part></tp:taxon-name></italic> sp. n.: <bold>16</bold> genitalia ventral view of female <bold>17</bold> genitalia dorsal view of female <bold>18</bold> gonocoxae VIII (lateral view) <bold>19</bold> gonopophyses IX (ventral view) <bold>20</bold> gonoplacs (lateral view). Scale bars: 0.5 mm.</p></caption><graphic xmlns:xlink="http://www.w3.org/1999/xlink" xlink:href="zookeys-754-023-g002.jpg" position="float" orientation="portrait" xlink:type="simple" id="oo_199937.jpg"/></fig><fig id="F3" position="float" orientation="portrait"><label>Figures 21–32.</label><caption><p>
                <italic><tp:taxon-name><tp:taxon-name-part taxon-name-part-type="genus" reg="Miasa">Miasa</tp:taxon-name-part> <tp:taxon-name-part taxon-name-part-type="species" reg="trifoliusa">trifoliusa</tp:taxon-name-part></tp:taxon-name></italic> Zheng &amp; Chen, sp. n.: <bold>21</bold> male, holotype, dorsal view <bold>22</bold> male, lateral view <bold>23</bold> male, oblique side view <bold>24</bold> male, head and thorax, dorsal view <bold>25</bold> male, head and pronotum, lateral view <bold>26</bold> male, frons and clypeus, ventral view <bold>27</bold> genitalia, lateral view <bold>28</bold> pygofer and parameres, ventral view <bold>29</bold> pygofer and anal tube, dorsal view <bold>30</bold> aedeagus, lateral view <bold>31</bold> aedeagus, ventral view <bold>32</bold> aedeagus, dorsal view. Scale bars: 2 mm (<bold>21–26</bold>), 0.5 mm (<bold>27–32</bold>).</p></caption><graphic xmlns:xlink="http://www.w3.org/1999/xlink" xlink:href="zookeys-754-023-g003.jpg" position="float" orientation="portrait" xlink:type="simple" id="oo_199938.jpg"/></fig></tp:treatment-sec><ref-list><ref id="B7"><mixed-citation xmlns:xlink="http://www.w3.org/1999/xlink" xlink:type="simple">
          <person-group><name name-style="western"><surname>Schmidt</surname><given-names>E</given-names></name></person-group> (<year>1906</year>) <article-title>Beitrag zur Kenntnis der Fulgoriden. Die Gattung <italic><tp:taxon-name><tp:taxon-name-part taxon-name-part-type="genus">Miasa</tp:taxon-name-part></tp:taxon-name></italic> Distant.</article-title> <source>Stettiner Entomologische Zeitung</source> <volume>67</volume>: <fpage>280</fpage>–<lpage>286</lpage>.</mixed-citation></ref><ref id="B5"><mixed-citation xmlns:xlink="http://www.w3.org/1999/xlink" xlink:type="simple">
          <person-group><name name-style="western"><surname>Melichar</surname><given-names>L</given-names></name></person-group> (<year>1912</year>) <article-title>Monographie der Dictyophorinen (<tp:taxon-name><tp:taxon-name-part taxon-name-part-type="suborder">Homoptera</tp:taxon-name-part></tp:taxon-name>). Abhandlungen der K. K.</article-title> <source>Zoologisch-Botanischen Gesellschaft, Wien</source> <volume>7</volume>(<issue>1</issue>): <fpage>1</fpage>–<lpage>221</lpage>.</mixed-citation></ref><ref id="B3"><mixed-citation xmlns:xlink="http://www.w3.org/1999/xlink" xlink:type="simple">
          <person-group><name name-style="western"><surname>Distant</surname><given-names>WL</given-names></name></person-group> (<year>1916</year>) <source>The Fauna of British India, including Ceylon and Burma. <tp:taxon-name><tp:taxon-name-part taxon-name-part-type="order">Rhynchota</tp:taxon-name-part></tp:taxon-name> Vol. VI (<tp:taxon-name><tp:taxon-name-part taxon-name-part-type="suborder">Heteroptera</tp:taxon-name-part></tp:taxon-name>-<tp:taxon-name><tp:taxon-name-part taxon-name-part-type="suborder">Homoptera</tp:taxon-name-part></tp:taxon-name>).</source> <publisher-name>Taylor &amp; Francis</publisher-name>, <publisher-loc>London</publisher-loc>, <size units="page">248 pp</size>.</mixed-citation></ref><ref id="B8"><mixed-citation xmlns:xlink="http://www.w3.org/1999/xlink" xlink:type="simple">
          <person-group><name name-style="western"><surname>Schmidt</surname><given-names>E</given-names></name></person-group> (<year>1928</year>) <article-title>Die Zikaden des Buitenzorger Museums (Hemipt.-Homopt.). I.</article-title> <source>Treubia</source> <volume>10</volume>: <fpage>107</fpage>–<lpage>144</lpage>.</mixed-citation></ref><ref id="B6"><mixed-citation xmlns:xlink="http://www.w3.org/1999/xlink" xlink:type="simple">
          <person-group><name name-style="western"><surname>Metcalf</surname><given-names>ZP</given-names></name></person-group> (<year>1946</year>) <source>General catalogue of the <tp:taxon-name><tp:taxon-name-part taxon-name-part-type="order">Hemiptera</tp:taxon-name-part></tp:taxon-name>, Fasci. IV. <tp:taxon-name><tp:taxon-name-part taxon-name-part-type="superfamily">Fulgoroidea</tp:taxon-name-part></tp:taxon-name>, Part 8 <tp:taxon-name><tp:taxon-name-part taxon-name-part-type="family">Dictyopharidae</tp:taxon-name-part></tp:taxon-name>.</source> <publisher-name>Smith College</publisher-name>, <publisher-loc>Northampton, Mass., USA</publisher-loc>, <size units="page">245 pp</size>.</mixed-citation></ref><ref id="B9"><mixed-citation xmlns:xlink="http://www.w3.org/1999/xlink" xlink:type="simple">
          <person-group><name name-style="western"><surname>Song</surname><given-names>Z-S</given-names></name><name name-style="western"><surname>Webb</surname><given-names>MD</given-names></name><name name-style="western"><surname>Liang</surname><given-names>A-P</given-names></name></person-group> (<year>2014</year>) <article-title>Systematic revision of the Oriental planthopper genus <tp:taxon-name><tp:taxon-name-part taxon-name-part-type="genus">Miasa</tp:taxon-name-part></tp:taxon-name> Distant (<tp:taxon-name><tp:taxon-name-part taxon-name-part-type="order">Hemiptera</tp:taxon-name-part></tp:taxon-name>: <tp:taxon-name><tp:taxon-name-part taxon-name-part-type="infraorder">Fulgoromorpha</tp:taxon-name-part></tp:taxon-name>: <tp:taxon-name><tp:taxon-name-part taxon-name-part-type="family">Dictyopharidae</tp:taxon-name-part></tp:taxon-name>), with description of a new genus from southern India.</article-title> <source>Arthropod systematics</source> <volume>72</volume>(<issue>2</issue>): <fpage>137</fpage>–<lpage>164</lpage>.</mixed-citation></ref></ref-list></tp:taxon-treatment>
