# Supplementary material for: Two new species of the genus Miasa Distant, 1906 from China, with a key to all species (Hemiptera, Fulgoromorpha, Dictyopharidae)
Source: Zookeys. 2018 Apr 30;(754):23–32. doi: 10.3897/zookeys.754.23525 (PMC5938322; doi:10.3897/zookeys.754.23525)
Supplement: XML Treatment for Miasa dichotoma [file zookeys.754.23525-treatment2.xml]

<!DOCTYPE tp:taxon-treatment
  PUBLIC "-//TaxonX//DTD Taxonomic Treatment Publishing DTD v0 20100105//EN" "tax-treatment-NSO.dtd">
<tp:taxon-treatment xmlns:tp="http://www.plazi.org/taxpub"><tp:treatment-meta><kwd-group><label>Taxon classification</label><kwd><named-content xmlns:xlink="http://www.w3.org/1999/xlink" content-type="kingdom">Animalia</named-content></kwd><kwd><named-content xmlns:xlink="http://www.w3.org/1999/xlink" content-type="order">Hemiptera</named-content></kwd><kwd><named-content xmlns:xlink="http://www.w3.org/1999/xlink" content-type="family">Dictyopharidae</named-content></kwd></kwd-group><mixed-citation publication-type="journal"><person-group><name><surname>Zheng</surname><given-names>Yan-Li</given-names></name><name><surname>Yang</surname><given-names>Lin</given-names></name><name><surname>Chen</surname><given-names>Xiang-Sheng</given-names></name><name><surname>Luo</surname><given-names>Xu-Qiang</given-names></name></person-group><article-title>Two new species of the genus <italic><tp:taxon-name><tp:taxon-name-part taxon-name-part-type="genus" reg="Miasa">Miasa</tp:taxon-name-part></tp:taxon-name></italic> Distant, 1906 from China, with a key to all species (<tp:taxon-name><tp:taxon-name-part taxon-name-part-type="order">Hemiptera</tp:taxon-name-part></tp:taxon-name>, <tp:taxon-name><tp:taxon-name-part taxon-name-part-type="infraorder">Fulgoromorpha</tp:taxon-name-part></tp:taxon-name>, <tp:taxon-name><tp:taxon-name-part taxon-name-part-type="family">Dictyopharidae</tp:taxon-name-part></tp:taxon-name>)</article-title><source>Zookeys</source><day>30</day><month>4</month><year>2018</year><volume>2018</volume><issue>754</issue><fpage>23</fpage><lpage>32</lpage><pub-id pub-id-type="doi">10.3897/zookeys.754.23525</pub-id></mixed-citation></tp:treatment-meta><tp:nomenclature><tp:taxon-name>
            <tp:taxon-name-part taxon-name-part-type="genus" reg="Miasa">Miasa</tp:taxon-name-part>
            <tp:taxon-name-part taxon-name-part-type="species" reg="dichotoma">dichotoma</tp:taxon-name-part>
            <object-id xmlns:xlink="http://www.w3.org/1999/xlink" content-type="zoobank" xlink:type="simple">http://zoobank.org/792EE97D-AA25-4C91-8A93-B771A0B70699</object-id>
          </tp:taxon-name><tp:taxon-authority>Zheng &amp; Chen</tp:taxon-authority><tp:taxon-status xmlns:xlink="http://www.w3.org/1999/xlink" xlink:type="simple">sp. n.</tp:taxon-status><xref ref-type="fig" rid="F1">Figs 1–15</xref><xref ref-type="fig" rid="F2">, 16–20</xref><!--PageBreak--></tp:nomenclature><tp:treatment-sec sec-type="description" id="SECID0EKCAE"><title>Measurements.</title><p>♂, <abbrev xmlns:xlink="http://www.w3.org/1999/xlink" xlink:title="body length" id="ABBRID0EQCAE" xlink:type="simple">BL</abbrev>: 14.8–15.1 mm; <abbrev xmlns:xlink="http://www.w3.org/1999/xlink" xlink:title="head length" id="ABBRID0EUCAE" xlink:type="simple">HL</abbrev>: 2.0–2.3 mm; <abbrev xmlns:xlink="http://www.w3.org/1999/xlink" xlink:title="head width" id="ABBRID0EYCAE" xlink:type="simple">HW</abbrev>: 0.8–0.9 mm; <abbrev xmlns:xlink="http://www.w3.org/1999/xlink" xlink:title="forewing length" id="ABBRID0E3CAE" xlink:type="simple">FWL</abbrev>: 11.1–11.3 mm. ♀, <abbrev xmlns:xlink="http://www.w3.org/1999/xlink" xlink:title="body length" id="ABBRID0EADAE" xlink:type="simple">BL</abbrev>: 15.6 mm; <abbrev xmlns:xlink="http://www.w3.org/1999/xlink" xlink:title="head length" id="ABBRID0EEDAE" xlink:type="simple">HL</abbrev>: 2.6 mm; <abbrev xmlns:xlink="http://www.w3.org/1999/xlink" xlink:title="head width" id="ABBRID0EIDAE" xlink:type="simple">HW</abbrev>: 1.0 mm; <abbrev xmlns:xlink="http://www.w3.org/1999/xlink" xlink:title="forewing length" id="ABBRID0EMDAE" xlink:type="simple">FWL</abbrev>: 11.5 mm.</p></tp:treatment-sec><tp:treatment-sec sec-type="description" id="SECID0EQDAE"><title>Description.</title><p>General colour in dried specimens ferruginous-brown, marked with pale green and black. Cephalic process of the base brown, terminal black, brown on side. Frons uniformity brown. Frontoclypeal area dark with brown freckles. Compound eyes dark brown; ocelli light pink. Antennae brown. Pronotum and mesonotum brown, the median area emerald green. Forewings with stigmal area and posterior margin broadly dull ochreous, a large oblique triangular apical streak, and a narrow streak along nodal line fuscous; hind wings with an apical fuscous spot. Legs brown with dark spots.</p><p>Cephalic (Figs <xref ref-type="fig" rid="F1">1</xref>, <xref ref-type="fig" rid="F1">2</xref>, <xref ref-type="fig" rid="F1">5–7</xref>) process relatively long, distinctly upturned, ratio length to length of pronotum and mesonotum combined 0.8. Vertex (Figs <xref ref-type="fig" rid="F1">1</xref>, <xref ref-type="fig" rid="F1">2</xref>, <xref ref-type="fig" rid="F1">5–7</xref>) with lateral margins carinate, sub-parallel at base, sharply sinuate in front of eyes, then narrowing to arrowhead at apex, ratio of length to width between eyes 4.5. Frons (Fig. <xref ref-type="fig" rid="F1">6</xref>) elongate, median carina complete and elevated, length approx. 3.9 times long than width. Pronotum (Figs <xref ref-type="fig" rid="F1">1</xref>, <xref ref-type="fig" rid="F1">2</xref>, <xref ref-type="fig" rid="F1">5–7</xref>) distinctly shorter than mesonotum medially in the middle line, median carina obscure, lateral carina distinct, ratio length to length approx. 0.3:1. Mesonotum (Figs <xref ref-type="fig" rid="F1">1</xref>, <xref ref-type="fig" rid="F1">2</xref>, <xref ref-type="fig" rid="F1">5–7</xref>) median carina obscure, lateral carina distinct. Forewings (Figs <xref ref-type="fig" rid="F1">1</xref>, <xref ref-type="fig" rid="F1">8</xref>) elongate, with ratio of length to width approx. 4.0:1; CuA vein first branched before Sc+R and M veins near middle; crossveins very scarce, forming a nodal line along Sc+R, M and CuA veins at apical 1/3; apical cells approx. 10–12; Pcu and A<sub>1</sub> veins fused into a long Pcu+A<sub>1</sub> vein at apical 1/6 in clavus; stigmal area clear, with four cells. Legs long and thin, profemur not flattened and dilated, with one minute, short, blunt spine near apex; metatibia with 6 lateral black-tipped spines and 6 apical black-tipped teeth, hind tibiae I with nine and tarsomeres II with 8 black-tipped apical teeth, respectively.</p><p>
            <bold><italic>Male genitalia.</italic></bold> Pygofer (Figs <xref ref-type="fig" rid="F1">10–12</xref>) wider ventrally than dorsally (approx. 5.8:1), hatchet-shaped in lateral view. Gonostyles (Figs <xref ref-type="fig" rid="F1">10</xref>, <xref ref-type="fig" rid="F1">11</xref>) relatively large, broadening towards apex in lateral view (Fig. <xref ref-type="fig" rid="F1">10</xref>), posterior margin straight, upper margin with dorsally directed, black-tipped process near middle, with ventrally directed, hook-like process near sub-middle on outer upper edge. Anal tube (Figs <xref ref-type="fig" rid="F1">10</xref>, <xref ref-type="fig" rid="F1">12</xref>) wide and narrow down in dorsal view, ratio length to width approx. 1.1:1. Aedeagus (Figs <xref ref-type="fig" rid="F1">13–15</xref>) with one pair of special long endosomal processes, processes with apex acute, sclerotised and pigmented. Phallobase sclerotised and pigmented at base, with two pairs of membranous lobes at apex (Figs <xref ref-type="fig" rid="F1">13–15</xref>): the dorsal lobes relatively small and the ventral lobes large with complicated ventral lateral lobes in lateral view (Fig. <xref ref-type="fig" rid="F1">13</xref>), one pair of large lobes in dorsal view (Fig. <xref ref-type="fig" rid="F1">15</xref>), one pair of large and complicated lobes in ventral view (Fig. <xref ref-type="fig" rid="F1">14</xref>).</p><fig id="F1" position="float" orientation="portrait"><label>Figures 1–15.</label><caption><p>
                <italic><tp:taxon-name><tp:taxon-name-part taxon-name-part-type="genus" reg="Miasa">Miasa</tp:taxon-name-part> <tp:taxon-name-part taxon-name-part-type="species" reg="dichotoma">dichotoma</tp:taxon-name-part></tp:taxon-name></italic> sp. n.: <bold>1</bold> male, holotype, dorsal view <bold>2</bold> male, oblique side view <bold>3</bold> male, lateral view <bold>4</bold> female, dorsal view, spoiled <bold>5</bold> male, head and thorax, dorsal view <bold>6</bold> male, frons and clypeus, ventral view <bold>7</bold> male, head and pronotum, lateral view <bold>8</bold> male, forewing <bold>9</bold> male, hind wing <bold>10</bold> genitalia, lateral view <bold>11</bold> pygofer and parameres, ventral view <bold>12</bold> pygofer and anal tube, dorsal view <bold>13</bold> aedeagus, lateral view <bold>14</bold> aedeagus, ventral view <bold>15</bold> aedeagus, dorsal view. Scale bars: 2 mm (<bold>1–9</bold>), 0.5 mm (<bold>10–15</bold>).</p></caption><graphic xmlns:xlink="http://www.w3.org/1999/xlink" xlink:href="zookeys-754-023-g001.jpg" position="float" orientation="portrait" xlink:type="simple" id="oo_199936.jpg"/></fig><p>
            <bold><italic>Female genitalia.</italic></bold> Segment X (Fig. <xref ref-type="fig" rid="F2">17</xref>) round and large in dorsal view, ratio length to width at middle approx. 1.3. Gonocoxae VIII with two endogonocoxal processes membranous and ﬂattened on endogonocoxal lobe. Gonopophyses VIII (Fig. <xref ref-type="fig" rid="F2">18</xref>) scle<!--PageBreak--><!--PageBreak-->rotised with six differently sized teeth in lateral view. Gonopophyses IX (Fig. <xref ref-type="fig" rid="F2">19</xref>) triangular, symmetrical in ventral view, connected at base and separated from 2/3 base. Gonoplacs (Fig. <xref ref-type="fig" rid="F2">20</xref>) with two sclerotised lobes, ventral lobe with a membranous structure at the top, and lateral lobe with 3-4 long spines at apex.</p><fig id="F2" position="float" orientation="portrait"><label>Figures 16–20.</label><caption><p>
                <italic><tp:taxon-name><tp:taxon-name-part taxon-name-part-type="genus" reg="Miasa">Miasa</tp:taxon-name-part> <tp:taxon-name-part taxon-name-part-type="species" reg="dichotoma">dichotoma</tp:taxon-name-part></tp:taxon-name></italic> sp. n.: <bold>16</bold> genitalia ventral view of female <bold>17</bold> genitalia dorsal view of female <bold>18</bold> gonocoxae VIII (lateral view) <bold>19</bold> gonopophyses IX (ventral view) <bold>20</bold> gonoplacs (lateral view). Scale bars: 0.5 mm.</p></caption><graphic xmlns:xlink="http://www.w3.org/1999/xlink" xlink:href="zookeys-754-023-g002.jpg" position="float" orientation="portrait" xlink:type="simple" id="oo_199937.jpg"/></fig></tp:treatment-sec><tp:treatment-sec sec-type="type material" id="SECID0EALAE"><title>Type material.</title><p>Holotype ♂, China, Yunnan, Xishuangbanna, Mengla, 23.VIII.2013, Guo Mei-Na. Paratypes, 1♀, same data as Holotype; 1♂, China, Yunnan, Xishuangbanna, Menglun, 30.VII.2012, Zheng Wei-Bin.</p></tp:treatment-sec><tp:treatment-sec sec-type="distribution" id="SECID0EFLAE"><title>Distribution.</title><p>China (Yunnan).</p></tp:treatment-sec><tp:treatment-sec sec-type="Differential diagnosis" id="SECID0EKLAE"><title>Differential diagnosis.</title><p>This species is similar to <italic><tp:taxon-name><tp:taxon-name-part taxon-name-part-type="genus" reg="Miasa">M.</tp:taxon-name-part> <tp:taxon-name-part taxon-name-part-type="species" reg="trifoliusa">trifoliusa</tp:taxon-name-part></tp:taxon-name></italic> sp. n. but can be distinguished from phallobase. The former has two pairs of membranous lobes of the phallobase at apex, the latter with three pairs of membranous lobes at apex.</p></tp:treatment-sec><tp:treatment-sec sec-type="etymology" id="SECID0E2LAE"><title>Etymology.</title><p>This new species is named for the Greek word “<italic><tp:taxon-name><tp:taxon-name-part taxon-name-part-type="genus" reg="Miasa"/><tp:taxon-name-part taxon-name-part-type="species" reg="dichotoma">dichotoma</tp:taxon-name-part></tp:taxon-name></italic>” referring to aedeagus that is dichotomous at its apex.</p></tp:treatment-sec></tp:taxon-treatment>
