# Supplementary material for: Two new species of the genus Miasa Distant, 1906 from China, with a key to all species (Hemiptera, Fulgoromorpha, Dictyopharidae)
Source: Zookeys. 2018 Apr 30;(754):23–32. doi: 10.3897/zookeys.754.23525 (PMC5938322; doi:10.3897/zookeys.754.23525)
Supplement: XML Treatment for Miasa trifoliusa [file zookeys.754.23525-treatment3.xml]

<!DOCTYPE tp:taxon-treatment
  PUBLIC "-//TaxonX//DTD Taxonomic Treatment Publishing DTD v0 20100105//EN" "tax-treatment-NSO.dtd">
<tp:taxon-treatment xmlns:tp="http://www.plazi.org/taxpub"><tp:treatment-meta><kwd-group><label>Taxon classification</label><kwd><named-content xmlns:xlink="http://www.w3.org/1999/xlink" content-type="kingdom">Animalia</named-content></kwd><kwd><named-content xmlns:xlink="http://www.w3.org/1999/xlink" content-type="order">Hemiptera</named-content></kwd><kwd><named-content xmlns:xlink="http://www.w3.org/1999/xlink" content-type="family">Dictyopharidae</named-content></kwd></kwd-group><mixed-citation publication-type="journal"><person-group><name><surname>Zheng</surname><given-names>Yan-Li</given-names></name><name><surname>Yang</surname><given-names>Lin</given-names></name><name><surname>Chen</surname><given-names>Xiang-Sheng</given-names></name><name><surname>Luo</surname><given-names>Xu-Qiang</given-names></name></person-group><article-title>Two new species of the genus <italic><tp:taxon-name><tp:taxon-name-part taxon-name-part-type="genus" reg="Miasa">Miasa</tp:taxon-name-part></tp:taxon-name></italic> Distant, 1906 from China, with a key to all species (<tp:taxon-name><tp:taxon-name-part taxon-name-part-type="order">Hemiptera</tp:taxon-name-part></tp:taxon-name>, <tp:taxon-name><tp:taxon-name-part taxon-name-part-type="infraorder">Fulgoromorpha</tp:taxon-name-part></tp:taxon-name>, <tp:taxon-name><tp:taxon-name-part taxon-name-part-type="family">Dictyopharidae</tp:taxon-name-part></tp:taxon-name>)</article-title><source>Zookeys</source><day>30</day><month>4</month><year>2018</year><volume>2018</volume><issue>754</issue><fpage>23</fpage><lpage>32</lpage><pub-id pub-id-type="doi">10.3897/zookeys.754.23525</pub-id></mixed-citation></tp:treatment-meta><tp:nomenclature><tp:taxon-name>
            <tp:taxon-name-part taxon-name-part-type="genus" reg="Miasa">Miasa</tp:taxon-name-part>
            <tp:taxon-name-part taxon-name-part-type="species" reg="trifoliusa">trifoliusa</tp:taxon-name-part>
            <object-id xmlns:xlink="http://www.w3.org/1999/xlink" content-type="zoobank" xlink:type="simple">http://zoobank.org/071117C8-A54B-49A5-8FD7-FB582E751618</object-id>
          </tp:taxon-name><tp:taxon-authority>Zheng &amp; Chen</tp:taxon-authority><tp:taxon-status xmlns:xlink="http://www.w3.org/1999/xlink" xlink:type="simple">sp. n.</tp:taxon-status><xref ref-type="fig" rid="F3">Figs 21–32</xref></tp:nomenclature><tp:treatment-sec sec-type="description" id="SECID0EYNAE"><title>Measurements.</title><p>♂, <abbrev xmlns:xlink="http://www.w3.org/1999/xlink" xlink:title="body length" id="ABBRID0E5NAE" xlink:type="simple">BL</abbrev>: 14.2 mm; <abbrev xmlns:xlink="http://www.w3.org/1999/xlink" xlink:title="head length" id="ABBRID0ECOAE" xlink:type="simple">HL</abbrev>: 1.8 mm; <abbrev xmlns:xlink="http://www.w3.org/1999/xlink" xlink:title="head width" id="ABBRID0EGOAE" xlink:type="simple">HW</abbrev>: 0.4 mm; <abbrev xmlns:xlink="http://www.w3.org/1999/xlink" xlink:title="forewing length" id="ABBRID0EKOAE" xlink:type="simple">FWL</abbrev>: 10.7 mm.</p><!--PageBreak--></tp:treatment-sec><tp:treatment-sec sec-type="description" id="SECID0EPOAE"><title>Description.</title><p>General colour in dried specimens ferruginous-brown, marked with faint yellow and reddish brown. Cephalic process of the base brown, terminal black, brown on side. Frons brown with faint yellow marks. Frontoclypeal dark with paired <!--PageBreak-->brown blotchy markings. Compound eyes dark brown, ocelli light pink. Antennae brown. Pronotum and mesonotum brown, the middle faint yellow. Forewings with stigmal area and posterior margin broadly dull ochreous, a large oblique triangular apical streak, and a narrow streak along nodal line fuscous; hind wings with an apical fuscous spot. Legs brown with dark spot.</p><p>Cephalic (Figs <xref ref-type="fig" rid="F3">21–25</xref>) process relatively long, distinct upturned, ratio length to length of pronotum and mesonotum combined 0.7. Vertex (Figs <xref ref-type="fig" rid="F3">21–25</xref>) with lateral margins carinate, sub-parallel at base, sharply sinuate in front of eyes, then narrowing to arrowhead at apex, ratio of length to width between eyes 3.5. Frons (Fig. <xref ref-type="fig" rid="F3">26</xref>) elongate, median carina complete and elevated, length approx. 4.8 times long than width. Pronotum (Figs <xref ref-type="fig" rid="F3">21–24</xref>) distinctly shorter than mesonotum medially in the middle line, median carina obscure, lateral carina distinct, ratio length to length approx. 0.3:1. Mesonotum (Figs <xref ref-type="fig" rid="F3">21–24</xref>) median carina obscure, lateral carina distinct. Forewings (Figs <xref ref-type="fig" rid="F3">22</xref>, <xref ref-type="fig" rid="F3">23</xref>) elongate, with ratio of length to width approx. 4.0:1; stigma distinct, with four cells, CuA vein first branched before Sc+R and M veins near middle; crossveins very scarce, forming a nodal line along Sc+R, M and CuA veins at apical 1/3; apical cells approx. 12; Pcu and A<sub>1</sub> veins fused into a long Pcu+A<sub>1</sub> vein at apical 1/6 in clavus. Legs long and thin, fore femur not flattened and dilated, with one minute, short, blunt spine near apex; hind tibia with five lateral black-tipped spines and six apical black-tipped teeth, hind tibiae I with ten and tarsomeres II with eight black-tipped apical teeth, respectively.</p><p>
            <bold>Male genitalia.</bold> Pygofer (Figs <xref ref-type="fig" rid="F3">27–29</xref>) wider ventrally than dorsally (aprpox. 4.5:1), hatchet-shaped in lateral view. Gonostyles (Figs <xref ref-type="fig" rid="F3">27</xref>, <xref ref-type="fig" rid="F3">28</xref>) relatively large, broadening towards apex in lateral view (Fig. <xref ref-type="fig" rid="F3">27</xref>), posterior margin straight, upper margin with dorsally directed, black-tipped process near middle, with ventrally directed, hook-like process near sub-middle on outer upper edge. Anal tube (Figs <xref ref-type="fig" rid="F3">27</xref>, <xref ref-type="fig" rid="F3">29</xref>) wide and narrow down in dorsal view, ratio length to width approx. 1.4:1. Aedeagus (Figs <xref ref-type="fig" rid="F3">30–32</xref>) with one pair of special long endosomal processes, processes with apex acute, sclerotised and pigmented. Phallobase sclerotised and pigmented at base, with three pairs of membranous lobes at apex: the dorsal lobes relatively small and the ventral two pairs of membranous lobes large and connected in ventral view (Fig. <xref ref-type="fig" rid="F3">31</xref>).</p><fig id="F3" position="float" orientation="portrait"><label>Figures 21–32.</label><caption><p>
                <italic><tp:taxon-name><tp:taxon-name-part taxon-name-part-type="genus" reg="Miasa">Miasa</tp:taxon-name-part> <tp:taxon-name-part taxon-name-part-type="species" reg="trifoliusa">trifoliusa</tp:taxon-name-part></tp:taxon-name></italic> Zheng &amp; Chen, sp. n.: <bold>21</bold> male, holotype, dorsal view <bold>22</bold> male, lateral view <bold>23</bold> male, oblique side view <bold>24</bold> male, head and thorax, dorsal view <bold>25</bold> male, head and pronotum, lateral view <bold>26</bold> male, frons and clypeus, ventral view <bold>27</bold> genitalia, lateral view <bold>28</bold> pygofer and parameres, ventral view <bold>29</bold> pygofer and anal tube, dorsal view <bold>30</bold> aedeagus, lateral view <bold>31</bold> aedeagus, ventral view <bold>32</bold> aedeagus, dorsal view. Scale bars: 2 mm (<bold>21–26</bold>), 0.5 mm (<bold>27–32</bold>).</p></caption><graphic xmlns:xlink="http://www.w3.org/1999/xlink" xlink:href="zookeys-754-023-g003.jpg" position="float" orientation="portrait" xlink:type="simple" id="oo_199938.jpg"/></fig></tp:treatment-sec><tp:treatment-sec sec-type="type material" id="SECID0ERSAE"><title>Type material.</title><p>Holotype ♂, China, Yunnan, Xishuangbanna Menglun. 18.VIII.2014, Wang Ying-Jian.</p></tp:treatment-sec><tp:treatment-sec sec-type="distribution" id="SECID0EWSAE"><title>Distribution.</title><p>China (Yunnan).</p></tp:treatment-sec><tp:treatment-sec sec-type="Differential diagnosis" id="SECID0E2SAE"><title>Differential diagnosis.</title><p>This species is similar to <italic><tp:taxon-name><tp:taxon-name-part taxon-name-part-type="genus" reg="Miasa">M.</tp:taxon-name-part> <tp:taxon-name-part taxon-name-part-type="species" reg="wallacei">wallacei</tp:taxon-name-part></tp:taxon-name></italic> Muir, but can be distinguished most easily by the phallobase conformation. The former is membranous with a pair of dorsal lobes directed posteriorly, and two pairs of ventral lobes: large, almost equal in length, apically bifurcate, directed dorsally, the latter membranous with a pair of dorsal lobes directed posteriorly, and two pairs of ventral lobes: upper pair large and elongate, directed dorsally; lower pair relatively small and rounded. There have differences in body colour and in the lengths and widths of the forewings, but the differences are not obvious.</p></tp:treatment-sec><tp:treatment-sec sec-type="etymology" id="SECID0EMTAE"><title>Etymology.</title><p>This new species is named with the Greek word “<italic><tp:taxon-name><tp:taxon-name-part taxon-name-part-type="genus" reg="Miasa"/><tp:taxon-name-part taxon-name-part-type="species" reg="trifoliusa">trifoliusa</tp:taxon-name-part></tp:taxon-name></italic>” referring to phallobase with three pairs of membranous lobes at apex.</p><!--PageBreak--></tp:treatment-sec></tp:taxon-treatment>
